# Supplementary material for: COVID-19 Severity and Neonatal BCG Vaccination among Young Population in Taiwan
Source: Int J Environ Res Public Health. 2021 Apr 18;18(8):4303. doi: 10.3390/ijerph18084303 (PMC8074147; doi:10.3390/ijerph18084303)
Supplement: Supplementary file 1 [file ijerph-18-04303-s001.zip]

Archive with 1 entries (1 files):
- ijerph-1160013-supplementary.pdf
